# Supplementary material for: diceCT: A Valuable Technique to Study the Nervous System of Fish
Source: eNeuro. 2020 Aug 13;7(4):ENEURO.0076-20.2020. doi: 10.1523/ENEURO.0076-20.2020 (PMC7642124; doi:10.1523/ENEURO.0076-20.2020)
Supplement: Extended Data 1 — R code used for the peak analysis, to extract the data required for analysis. Download Extended Data 1, ZIP file. [file enu-eN-MNT-0076-20-s01.zip]

Archive with 5 entries (4 files):
- CT-fish-brain-master/
- CT-fish-brain-master/LICENSE
- CT-fish-brain-master/R Code for peak analysis.docx
- CT-fish-brain-master/R-code-for-peak-analysis
- CT-fish-brain-master/README.md
