# Supplementary material for: diceCT: A Valuable Technique to Study the Nervous System of Fish
Source: eNeuro. 2020 Aug 13;7(4):ENEURO.0076-20.2020. doi: 10.1523/ENEURO.0076-20.2020 (PMC7642124; doi:10.1523/ENEURO.0076-20.2020)
Supplement: Extended Data 1 — R code used for the peak analysis, to extract the data required for analysis. Download Extended Data 1, ZIP file. [file enu-eN-MNT-0076-20-s01.zip › CT-fish-brain-master/R-code-for-peak-analysis]

library("pracma")

####### CP #######

# Define some constants
specimen <- 'CP6'                                   	
# The specimen you wish to process
filepath <- '/Users/Desk/'					
# Directory containing the csv files
number.edges.to.find <- c(8,4,4,8)                   
# Defines the number of edges to find in lineprobe (aka slice) 1, 2, 3 and 4
first.timepoint <- 2;                           
# Column containing the first timepoint of interest
last.timepoint <- 7;                                 	
# Column containing the last timepoint of interest
min.peak.distance <- 5;                              	
# Read the "findpeaks" help

# Data frame to hold the data for the spreadsheet of measurements
result<-data.frame(slice=integer(),
time=integer(),
edge1=double(),edge2=double(),edge3=double(),edge4=double(),edge5=double(),edge6=double(),edge7=double(),edge8=double(),
grad1=double(),grad2=double(),grad3=double(),grad4=double(),grad5=double(),grad6=double(),grad7=double(),grad8=double(),
median1=double(),median2=double(),median3=double(),median4=double(),median5=double(),median6=double(),median7=double(),
                 	iqr1=double(),iqr2=double(),iqr3=double(),iqr4=double(),iqr5=double(),iqr6=double(),iqr7=double(),
first.quartile1=double(),first.quartile2=double(),first.quartile3=double(),first.quartile4=double(),first.quartile5=double(),first.quartile6=double(),first.quartile7=double(),
third.quartile1=double(),third.quartile2=double(),third.quartile3=double(),third.quartile4=double(),third.quartile5=double(),third.quartile6=double(),third.quartile7=double(),
mean1=double(),mean2=double(),mean3=double(),mean4=double(),mean5=double(),mean6=double(),mean7=double(),
                   sd1=double(),sd2=double(),sd3=double(),sd4=double(),sd5=double(),sd6=double(),sd7=double(),
width1=double(),width2=double(),width3=double(),width4=double(),width5=double(),width6=double(),width7=double(),
middle_intensity1=double(),middle_intensity2=double(),middle_intensity3=double(),middle_intensity4=double(),middle_intensity5=double(),middle_intensity6=double(),middle_intensity7=double())

# Begin processing data for the chosen specimen 
for (lineprobe.number in 1:4) {
filepathname <- paste(filepath,specimen,'_slice',lineprobe.number,'_T0-240.csv',sep="") # Construct the complete file path and name
  
  # Read in the data for the this lineprobe (excluding the header)
  #   - First column contains the cumulative length of the probe line in microns
  #   - Remaining columns are intensity profiles for each timepoint: no stain T0, T1, T2...
  print(filepathname)
  lineprobe.data <- read.csv(filepathname,header=TRUE)
  
  # Convert the distance values along the lineprobe to mm
  distance <- lineprobe.data[,1]/1000    
  
  # Plot the intensity profile for this lineprobe for all timepoints
  quartz()
  matplot(distance,lineprobe.data[,-1], type="l", xlab='mm',ylab='Intensity')
  nn <- length(lineprobe.data[,-1])
  legend("topright", colnames(lineprobe.data[,-1]),col=seq_len(nn),cex=0.8,fill=seq_len(nn))
  
  # Process each timepoint separately
  for (timepoint in first.timepoint:last.timepoint) {
    single.profile <- lineprobe.data[, timepoint]
    
    # Smooth the profile
    smoothed.single.profile <- smooth.spline(single.profile, spar = 0.2)$y  
    
    # Compute the magnitude of gradient for the smoothed profile
    profile.grad <- conv(smoothed.single.profile, c(-2, 0, 2)) # Convolve with a central differences mask
    magnitude.of.gradient <- abs(profile.grad[c(-1, -501)]) # Crop
    magnitude.of.gradient[c(1, length(magnitude.of.gradient))] <- 0 # Set both ends to zero
    
    # Locate the peaks in the magnitude of gradient to the LHS and to the RHS of the midpoint
    length.of.probe <- length(distance)
    midpoint.of.probe <- floor(length.of.probe)/2
    all.LHS.peaks <- findpeaks(magnitude.of.gradient[1:midpoint.of.probe], minpeakdistance = min.peak.distance, sortstr = TRUE)
    all.RHS.peaks <- findpeaks(magnitude.of.gradient[midpoint.of.probe+1:length.of.probe], minpeakdistance = min.peak.distance, sortstr = TRUE)
    all.location <- c(all.LHS.peaks[, 2],all.RHS.peaks[,2]+midpoint.of.probe) # concatenate the LHS and RHS locations
    all.peak.height <- c(all.LHS.peaks[, 1],all.RHS.peaks[, 1]) # concatenate the LHS and RHS heights
    selected.LHS.peaks <- matrix(all.LHS.peaks[1:(number.edges.to.find[lineprobe.number]/2),],ncol=4)  # keep only the required number of "biggest" peaks on the LHS
    selected.RHS.peaks <- matrix(all.RHS.peaks[1:(number.edges.to.find[lineprobe.number]/2),],ncol=4)  # keep only the required number of "biggest" peaks on the RHS	
    
    selected.LHS.peaks <- matrix(selected.LHS.peaks[order(selected.LHS.peaks[, 2]), ],ncol=4) # Order peaks by peak location
    selected.RHS.peaks <- matrix(selected.RHS.peaks[order(selected.RHS.peaks[, 2]), ],ncol=4) # Order peaks by peak location
    
    location <- c(selected.LHS.peaks[, 2],selected.RHS.peaks[,2]+midpoint.of.probe) # concatenate the LHS and RHS locations
    peak.height <- c(selected.LHS.peaks[, 1],selected.RHS.peaks[, 1]) # concatenate the LHS and RHS heights
    
    answer <- "n"
    while (substr(answer, 1, 1) == "n") {
      # Plot the profile and the result after smoothing
      quartz()
      plot(distance, single.profile, type = "l", xlab = "mm", ylab = "Intensity", ylim = c(0, max(single.profile)), lab = c(25, 5, 7))
      lines(distance, smoothed.single.profile, col = "green")
      
      # Overlay the plot of the magnitude of gradient
      lines(distance, magnitude.of.gradient, col = "red")
      
      # Plot all of the identified peaks
      lines(distance[all.location], all.peak.height, type = "p") 
      
      # Highight the selected peaks
      for (j in 1:length(location)){
        x<-c(distance[location[j]],distance[location[j]])
        y<-c(0,max(smoothed.single.profile))
        lines(x,y,type="l")  # plot a vertical line for each peak
      }
      
      cat("Are you satisfied with the selected peaks? ")
      answer<-readLines(con=stdin(),n=1)
      if (substr(answer, 1, 1) == "n"){
        cat("Select the plot window and then select the correct peaks\n")
        which<-identify(distance[all.location], all.peak.height, n=number.edges.to.find[lineprobe.number]) # get the user to select the relevant peaks
        location <- all.location[which]  # keep only the selected locations and peak heights
        peak.height <- all.peak.height[which]
        peak.height <- peak.height[order(location)] # order by location
        location <- location[order(location)]
        dev.off() # close the existing plot
      }
    }
    
    # Compute measurements based on the selected peaks
    width<-as.double(rep(NA,max(number.edges.to.find)-1))
    median.intensity<-width
    mean.intensity<-width
    sd.intensity<-width
    middle.intensity<-width
    iqr.intensity<-width
    first.quartile<-width
    third.quartile<-width
    
    for (j in 1:(number.edges.to.find[lineprobe.number] - 1)) {
      left.edge.index <- location[j]
      right.edge.index <- location[j + 1]
      middle.index <- floor((right.edge.index - left.edge.index)/2)
      width[j] <- distance[right.edge.index] - distance[left.edge.index]
      mean.intensity[j] <- mean(smoothed.single.profile[seq(location[j], location[j + 1])])
      median.intensity[j] <- median(smoothed.single.profile[seq(location[j], location[j + 1])])
      sd.intensity[j] <- sd(smoothed.single.profile[seq(location[j], location[j + 1])])
      iqr.intensity[j] <- IQR(smoothed.single.profile[seq(location[j], location[j + 1])])
      middle.intensity[j] <- smoothed.single.profile[middle.index]
      first.quartile[j]<-quantile(smoothed.single.profile[seq(location[j], location[j + 1])], 0.25)
      third.quartile[j]<-quantile(smoothed.single.profile[seq(location[j], location[j + 1])], 0.75)
    }
    
    padding <- max(number.edges.to.find)-length(location)
    
    result[nrow(result) + 1,] <- c(lineprobe.number,timepoint,
                                   distance[location],rep(NA,padding),
                                   peak.height,rep(NA,padding),
                                   median.intensity,
                                   iqr.intensity,
                                   first.quartile,
                                   third.quartile,
                                   mean.intensity,sd.intensity,width,
                                   middle.intensity)
    lines(distance[floor(diff(location)/2 + location[1:number.edges.to.find[lineprobe.number] - 1])], median.intensity[1:j], type = "p")
  }
}

write.csv(result,paste(filepath,specimen,'_T0-240_results_Final.csv',sep=""))


####### GF #######

# Define some constants
specimen <- 'GF22'                                   		
# The specimen you wish to process
filepath <- '/Users/Desk/'  
# Directory containing the csv files
number.edges.to.find <- c(6,4,4,8)                   	
# Defines the number of edges to find in lineprobe (aka slice) 1, 2, 3 and 4
first.timepoint <- 2;                                		
# Column containing the first timepoint of interest
last.timepoint <- 6;                                		
# Column containing the last timepoint of interest
min.peak.distance <- 5;                              	
# Read the "findpeaks" help

# Data frame to hold the data for the spreadsheet of measurements
result<-data.frame(slice=integer(),
                 	time=integer(),
edge1=double(),edge2=double(),edge3=double(),edge4=double(),edge5=double(),edge6=double(),edge7=double(),edge8=double(),
grad1=double(),grad2=double(),grad3=double(),grad4=double(),grad5=double(),grad6=double(),grad7=double(),grad8=double(),
median1=double(),median2=double(),median3=double(),median4=double(),median5=double(),median6=double(),median7=double(),
                  iqr1=double(),iqr2=double(),iqr3=double(),iqr4=double(),iqr5=double(),iqr6=double(),iqr7=double(),
first.quartile1=double(),first.quartile2=double(),first.quartile3=double(),first.quartile4=double(),first.quartile5=double(),first.quartile6=double(),first.quartile7=double(),
third.quartile1=double(),third.quartile2=double(),third.quartile3=double(),third.quartile4=double(),third.quartile5=double(),third.quartile6=double(),third.quartile7=double(),
mean1=double(),mean2=double(),mean3=double(),mean4=double(),mean5=double(),mean6=double(),mean7=double(),
             	sd1=double(),sd2=double(),sd3=double(),sd4=double(),sd5=double(),sd6=double(),sd7=double(),
width1=double(),width2=double(),width3=double(),width4=double(),width5=double(),width6=double(),width7=double(),
middle_intensity1=double(),middle_intensity2=double(),middle_intensity3=double(),middle_intensity4=double(),middle_intensity5=double(),middle_intensity6=double(),middle_intensity7=double())

# Begin processing data for the chosen specimen 
for (lineprobe.number in 1:4) {
  filepathname <- paste(filepath,specimen,'_slice',lineprobe.number,'_T0-96.csv',sep="") # Construct the complete file path and name
  
  # Read in the data for the this lineprobe (excluding the header)
  #   - First column contains the cumulative length of the probe line in microns
  #   - Remaining columns are intensity profiles for each timepoint: no stain T0, T1, T2...
  print(filepathname)
  lineprobe.data <- read.csv(filepathname,header=TRUE)
  
  # Convert the distance values along the lineprobe to mm
  distance <- lineprobe.data[,1]/1000    
  
  # Plot the intensity profile for this lineprobe for all timepoints
  quartz()
  matplot(distance,lineprobe.data[,-1], type="l", xlab='mm',ylab='Intensity')
  nn <- length(lineprobe.data[,-1])
  legend("topright", colnames(lineprobe.data[,-1]),col=seq_len(nn),cex=0.8,fill=seq_len(nn))
  
  # Process each timepoint separately
  for (timepoint in first.timepoint:last.timepoint) {
    single.profile <- lineprobe.data[, timepoint]
    
    # Smooth the profile
    smoothed.single.profile <- smooth.spline(single.profile, spar = 0.2)$y  
    
    # Compute the magnitude of gradient for the smoothed profile
    profile.grad <- conv(smoothed.single.profile, c(-2, 0, 2)) # Convolve with a central differences mask
    magnitude.of.gradient <- abs(profile.grad[c(-1, -501)]) # Crop
    magnitude.of.gradient[c(1, length(magnitude.of.gradient))] <- 0 # Set both ends to zero
    
    # Locate the peaks in the magnitude of gradient to the LHS and to the RHS of the midpoint
    length.of.probe <- length(distance)
    midpoint.of.probe <- floor(length.of.probe)/2
    all.LHS.peaks <- findpeaks(magnitude.of.gradient[1:midpoint.of.probe], minpeakdistance = min.peak.distance, sortstr = TRUE)
    all.RHS.peaks <- findpeaks(magnitude.of.gradient[midpoint.of.probe+1:length.of.probe], minpeakdistance = min.peak.distance, sortstr = TRUE)
    all.location <- c(all.LHS.peaks[, 2],all.RHS.peaks[,2]+midpoint.of.probe) # concatenate the LHS and RHS locations
    all.peak.height <- c(all.LHS.peaks[, 1],all.RHS.peaks[, 1]) # concatenate the LHS and RHS heights
    selected.LHS.peaks <- matrix(all.LHS.peaks[1:(number.edges.to.find[lineprobe.number]/2),],ncol=4)  # keep only the required number of "biggest" peaks on the LHS
    selected.RHS.peaks <- matrix(all.RHS.peaks[1:(number.edges.to.find[lineprobe.number]/2),],ncol=4)  # keep only the required number of "biggest" peaks on the RHS	
    
    selected.LHS.peaks <- matrix(selected.LHS.peaks[order(selected.LHS.peaks[, 2]), ],ncol=4) # Order peaks by peak location
    selected.RHS.peaks <- matrix(selected.RHS.peaks[order(selected.RHS.peaks[, 2]), ],ncol=4) # Order peaks by peak location
    
    location <- c(selected.LHS.peaks[, 2],selected.RHS.peaks[,2]+midpoint.of.probe) # concatenate the LHS and RHS locations
    peak.height <- c(selected.LHS.peaks[, 1],selected.RHS.peaks[, 1]) # concatenate the LHS and RHS heights
    
    answer <- "n"
    while (substr(answer, 1, 1) == "n") {
      # Plot the profile and the result after smoothing
      quartz()
      plot(distance, single.profile, type = "l", xlab = "mm", ylab = "Intensity", ylim = c(0, max(single.profile)), lab = c(25, 5, 7))
      lines(distance, smoothed.single.profile, col = "green")
      
      # Overlay the plot of the magnitude of gradient
      lines(distance, magnitude.of.gradient, col = "red")
      
      # Plot all of the identified peaks
      lines(distance[all.location], all.peak.height, type = "p") 
      
      # Highight the selected peaks
      for (j in 1:length(location)){
        x<-c(distance[location[j]],distance[location[j]])
        y<-c(0,max(smoothed.single.profile))
        lines(x,y,type="l")  # plot a vertical line for each peak
      }
      
      cat("Are you satisfied with the selected peaks? ")
      answer<-readLines(con=stdin(),n=1)
      if (substr(answer, 1, 1) == "n"){
        cat("Select the plot window and then select the correct peaks\n")
        which<-identify(distance[all.location], all.peak.height, n=number.edges.to.find[lineprobe.number]) # get the user to select the relevant peaks
        location <- all.location[which]  # keep only the selected locations and peak heights
        peak.height <- all.peak.height[which]
        peak.height <- peak.height[order(location)] # order by location
        location <- location[order(location)]
        dev.off() # close the existing plot
      }
    }
    
    # Compute measurements based on the selected peaks
    width<-as.double(rep(NA,max(number.edges.to.find)-1))
    median.intensity<-width
    mean.intensity<-width
    sd.intensity<-width
    middle.intensity<-width
    iqr.intensity<-width
    first.quartile<-width
    third.quartile<-width
    
    for (j in 1:(number.edges.to.find[lineprobe.number] - 1)) {
      left.edge.index <- location[j]
      right.edge.index <- location[j + 1]
      middle.index <- floor((right.edge.index - left.edge.index)/2)
      width[j] <- distance[right.edge.index] - distance[left.edge.index]
      mean.intensity[j] <- mean(smoothed.single.profile[seq(location[j], location[j + 1])])
      median.intensity[j] <- median(smoothed.single.profile[seq(location[j], location[j + 1])])
      sd.intensity[j] <- sd(smoothed.single.profile[seq(location[j], location[j + 1])])
      iqr.intensity[j] <- IQR(smoothed.single.profile[seq(location[j], location[j + 1])])
      middle.intensity[j] <- smoothed.single.profile[middle.index]
      first.quartile[j]<-quantile(smoothed.single.profile[seq(location[j], location[j + 1])], 0.25)
      third.quartile[j]<-quantile(smoothed.single.profile[seq(location[j], location[j + 1])], 0.75)
    }
    
    padding <- max(number.edges.to.find)-length(location)
    
    result[nrow(result) + 1,] <- c(lineprobe.number,timepoint,
                                   distance[location],rep(NA,padding),
                                   peak.height,rep(NA,padding),
                                   median.intensity,
                                   iqr.intensity,
                                   first.quartile,
                                   third.quartile,
                                   mean.intensity,sd.intensity,width,
                                   middle.intensity)
    lines(distance[floor(diff(location)/2 + location[1:number.edges.to.find[lineprobe.number] - 1])], median.intensity[1:j], type = "p")
  }
}

write.csv(result,paste(filepath,specimen,'_T0-96_results_Final.csv',sep=""))
