# Supplementary material for: diceCT: A Valuable Technique to Study the Nervous System of Fish
Source: eNeuro. 2020 Aug 13;7(4):ENEURO.0076-20.2020. doi: 10.1523/ENEURO.0076-20.2020 (PMC7642124; doi:10.1523/ENEURO.0076-20.2020)
Supplement: Extended Data 2 — CSV table of the data extracted using the code provided in Extended Data 1. Download Extended Data 2, CSV file. [file enu-eN-MNT-0076-20-s02.csv]

Specimen	Slice	Time	edge1	edge2	edge3	edge4	edge5	edge6	edge7	edge8	grad1	grad2	grad3	grad4	grad5	grad6	grad7	grad8	mean.grad	median1	median2	median3	median4	median5	median6	median7	iqr1	iqr2	iqr3	iqr4	iqr5	iqr6	iqr7	mean.iqr	first.quartile1	first.quartile2	first.quartile3	first.quartile4	first.quartile5	first.quartile6	first.quartile7	diff.qr1med	third.quartile1	third.quartile2	third.quartile3	third.quartile4	third.quartile5	third.quartile6	third.quartile7
CP4	1	0	0.134041	0.692546	2.79252	2.94891	8.53394	8.69032	10.969	11.1254	11.33528231	11.45438522	41.73054087	21.48310539	26.97504676	36.76729699	22.63986817	23.20733219	26.84170723	1211.576825	1210.854545	1168.219718	1196.874373	1218.609772	1225.609517	1218.424277	9.54091015	21.04515536	9.191811802	18.27157479	11.06013215	18.37537627	8.806164917	19.23070214	1207.030623	1198.027273	1164.986832	1188.116919	1214.210391	1216.065138	1214.654754	-8.757454	1216.571533	1219.072428	1174.178643	1206.388493	1225.270523	1234.440514	1223.460918
CP4	1	2	0.0223403	0.625525	2.47976	2.6138	8.31054	8.6233	10.8573	11.036	80.03053543	567.677098	24.21877992	42.31513561	60.39733067	72.81725827	510.3262117	20.95063892	212.9586357	2525.724121	3492.509595	2843.210688	3007.410485	2728.471386	3587.255631	3097.457953	57.98521345	625.8307146	9.162356523	293.4974591	31.10482921	667.8819706	233.0393525	529.0700481	2509.67476	3071.164958	2838.142841	2862.965912	2718.782862	3180.898456	3044.735649	-144.444573	2567.659973	3696.995672	2847.305198	3156.463371	2749.887692	3848.780426	3277.775002
CP4	1	4	0.044681	0.513824	2.54678	2.7255	8.0648	8.24352	10.6116	11.0137	29.23311758	1899.981388	445.1907117	93.17502376	673.8253834	1050.437851	1920.817799	425.6528636	1013.904693	3004.869673	7141.067392	5450.42002	5666.421948	4356.71334	7323.394801	3422.333609	108.8697629	962.255613	193.5084077	166.5960604	360.4182749	970.5537353	469.3420295	699.8018029	2991.519227	6408.265187	5414.63281	5581.38164	4213.574362	6438.293425	3286.187234	-85.040308	3100.38899	7370.5208	5608.141217	5747.977701	4573.992636	7408.84716	3755.529263
CP4	1	6	0.0223403	0.402123	2.6138	3.55209	7.34992	8.35522	10.6562	10.969	74.11032246	617.1692245	2461.199675	2243.699397	2314.181072	2183.404781	2427.685997	665.6431333	2041.223358	3167.086916	8924.155216	3110.684203	8303.981337	2985.722831	8792.48761	3848.997297	157.8149813	1300.295325	307.1178082	67.8449219	154.0367785	1258.059407	720.5781793	875.3998846	3137.883244	8142.356597	3093.885767	8277.903094	2973.570537	7989.326218	3585.262525	-26.078243	3295.698225	9442.651922	3401.003575	8345.748016	3127.607316	9247.385625	4305.840704
CP4	1	8	0.111701	0.692546	2.25636	3.73081	6.88077	8.48926	10.3658	10.902	976.5476796	3310.087056	3157.351098	2490.862634	2417.708927	3091.464022	2930.7501	884.653685	2899.703973	3941.063842	11887.35151	3620.787834	11561.26764	4339.218504	12092.72168	4796.175423	898.2584042	2017.381674	206.8908494	259.80862	460.6222116	725.0766124	758.5833142	1000.755635	3752.934551	10470.76036	3580.02969	11446.22649	4032.055948	11587.64317	4611.634146	-115.04115	4651.192956	12488.14203	3786.920539	11706.03511	4492.678159	12312.71978	5370.217461
CP4	1	10	0.0223403	0.737226	2.5021	4.06592	6.59035	8.55628	10.6116	11.0807	64.54440707	3368.216624	3513.47862	1326.844647	2032.877511	3447.368831	3935.606793	1093.04548	2937.398838	4015.729344	12862.96575	3432.602759	12616.30362	3557.360895	12842.53705	4510.197763	646.7926754	1799.460904	384.2132192	940.3610397	952.9249782	943.0545197	906.7300435	1227.625488	3967.824119	11346.68413	3342.553706	11917.79084	3382.88138	12280.36906	4284.093362	-698.51278	4614.616794	13146.14503	3726.766925	12858.15188	4335.806359	13223.42358	5190.823406
CP4	2	0	0.481073	0.621386	9.66156	9.76179	NA	NA	NA	NA	56.09683514	8.831275147	2.012718395	44.04314826	NA	NA	NA	NA	5.421996771	1242.352242	1195.381584	1289.770273	NA	NA	NA	NA	14.55396075	22.98668949	8.336914323	NA	NA	NA	NA	22.98668949	1239.445385	1184.337926	1287.898485	NA	NA	NA	NA	-11.043658	1253.999345	1207.324616	1296.235399	NA	NA	NA	NA
CP4	2	2	0.0200447	0.461028	9.52125	9.96224	NA	NA	NA	NA	12.92542794	86.82762358	10.30449975	26.00449929	NA	NA	NA	NA	48.56606167	2674.639672	2096.29985	2096.884463	NA	NA	NA	NA	18.24274729	91.29124164	9.008356768	NA	NA	NA	NA	91.29124164	2668.716553	2073.25627	2091.888624	NA	NA	NA	NA	-23.04358	2686.9593	2164.547512	2100.896981	NA	NA	NA	NA
CP4	2	4	0.100224	0.38085	9.28071	9.64152	NA	NA	NA	NA	5.128181455	220.9320281	38.80629416	24.68859076	NA	NA	NA	NA	129.8691611	3175.546218	2508.732253	2852.207589	NA	NA	NA	NA	152.0612367	323.965734	28.64186809	NA	NA	NA	NA	323.965734	3141.395722	2424.366678	2829.103794	NA	NA	NA	NA	-84.365575	3293.456958	2748.332412	2857.745662	NA	NA	NA	NA
CP4	2	6	0.0801787	0.521162	9.10031	9.34085	NA	NA	NA	NA	99.66063855	598.9972162	982.6702148	295.3398132	NA	NA	NA	NA	790.8337155	4102.154833	4619.670107	3646.171727	NA	NA	NA	NA	200.3020671	1457.595267	333.9784647	NA	NA	NA	NA	1457.595267	4043.201018	3793.219722	3523.144759	NA	NA	NA	NA	-826.450385	4243.503085	5250.81499	3857.123224	NA	NA	NA	NA
CP4	2	8	0.541207	0.721609	8.9199	9.26067	NA	NA	NA	NA	320.2119057	1663.099751	2463.563532	888.7172704	NA	NA	NA	NA	2063.331642	7092.213961	8340.537684	4621.70103	NA	NA	NA	NA	776.9327282	1339.176593	768.3972302	NA	NA	NA	NA	1339.176593	6918.161664	7766.944275	4387.484878	NA	NA	NA	NA	-573.593409	7695.094392	9106.120868	5155.882109	NA	NA	NA	NA
CP4	2	10	0.701565	0.942101	8.85977	9.34085	NA	NA	NA	NA	1012.628345	2549.445339	3452.232399	1276.621435	NA	NA	NA	NA	3000.838869	6134.299976	10436.41491	4681.229682	NA	NA	NA	NA	1134.685394	990.0111961	818.6029308	NA	NA	NA	NA	990.0111961	5808.39851	9965.333036	4613.543804	NA	NA	NA	NA	-471.081874	6943.083904	10955.34423	5432.146735	NA	NA	NA	NA
CP4	3	0	0.0111709	0.12288	5.1498	5.56312	NA	NA	NA	NA	48.69288661	20.35336389	22.18071728	108.6232676	NA	NA	NA	NA	21.26704059	1191.221947	1184.440254	1224.242375	NA	NA	NA	NA	13.44410045	44.28130307	45.62952743	NA	NA	NA	NA	44.28130307	1184.757468	1162.621568	1192.439988	NA	NA	NA	NA	-21.818686	1198.201569	1206.902871	1238.069516	NA	NA	NA	NA
CP4	3	2	0.0111709	0.167564	5.23917	5.46258	NA	NA	NA	NA	22.45711189	148.4023144	30.40185001	63.37382371	NA	NA	NA	NA	89.40208221	2547.54159	2053.382001	2109.573201	NA	NA	NA	NA	84.67711507	112.936579	11.50387065	NA	NA	NA	NA	112.936579	2526.82491	2009.92635	2104.602909	NA	NA	NA	NA	-43.455651	2611.502025	2122.862929	2116.106779	NA	NA	NA	NA
CP4	3	4	0.0111709	0.111709	5.28385	5.48493	NA	NA	NA	NA	95.53330621	162.1477907	55.75560883	126.1272136	NA	NA	NA	NA	108.9516998	2746.042047	2448.282196	2430.213134	NA	NA	NA	NA	55.85425063	227.5256514	128.7119729	NA	NA	NA	NA	227.5256514	2723.456525	2386.662343	2385.793456	NA	NA	NA	NA	-61.619853	2779.310776	2614.187995	2514.505429	NA	NA	NA	NA
CP4	3	6	0.0446836	0.335128	5.03809	5.56312	NA	NA	NA	NA	33.58103012	1022.590122	604.9454642	153.4831748	NA	NA	NA	NA	813.7677931	3179.487048	4196.573316	2823.626269	NA	NA	NA	NA	467.785805	2081.393157	108.2623737	NA	NA	NA	NA	2081.393157	3133.485437	3063.045581	2780.835304	NA	NA	NA	NA	-1133.527735	3601.271242	5144.438739	2889.097677	NA	NA	NA	NA
CP4	3	8	0.167564	0.446838	5.02692	5.33971	NA	NA	NA	NA	134.9675451	1613.782825	2092.658669	285.5033103	NA	NA	NA	NA	1853.220747	4722.430349	9911.603666	3895.98574	NA	NA	NA	NA	1694.761838	641.4941837	553.1891368	NA	NA	NA	NA	641.4941837	4336.936299	9570.306276	3628.035832	NA	NA	NA	NA	-341.29739	6031.698137	10211.80046	4181.224969	NA	NA	NA	NA
CP4	3	10	0.134051	0.458008	4.97106	5.36205	NA	NA	NA	NA	33.70612659	2057.39833	2411.513574	64.29943526	NA	NA	NA	NA	2234.455952	4280.962857	12726.64917	4104.018952	NA	NA	NA	NA	1232.053214	393.9786146	1256.830456	NA	NA	NA	NA	393.9786146	4189.747125	12506.77924	3844.206508	NA	NA	NA	NA	-219.86993	5421.800338	12900.75785	5101.036964	NA	NA	NA	NA
CP4	4	0	0.251916	0.726112	1.1114	1.33367	6.12007	6.32753	6.60909	7.11292	242.2260945	257.6721366	40.24483163	39.17848652	53.5683469	288.9130448	365.7830866	465.356793	46.37341671	1315.25368	1473.177637	1339.092756	1234.848426	1350.103148	1900.937728	1293.792454	104.3298954	290.5576057	23.95547392	52.54263391	134.4099173	98.02577148	40.71418792	52.54263391	1295.688591	1402.750625	1329.682947	1203.458105	1319.959298	1807.129409	1282.955651	-31.390321	1400.018486	1693.308231	1353.638421	1256.000739	1454.369215	1905.155181	1323.669839
CP4	4	2	0.266735	0.414921	0.96321	1.22994	6.17935	6.56463	6.94991	7.15737	63.97180522	25.083534	29.87791138	35.54002858	26.52388471	62.87759941	21.46935494	207.2712895	31.03195665	2178.592977	2159.354564	2133.164447	2110.861036	2114.946705	2153.550578	2141.025835	17.02319228	18.24298544	18.2904441	99.23317659	34.67718794	37.93861608	57.98007657	99.23317659	2172.5999	2152.790403	2125.396202	2053.886343	2092.197095	2143.362344	2129.904811	-56.974693	2189.623092	2171.033388	2143.686646	2153.11952	2126.874283	2181.30096	2187.884888
CP4	4	4	0.207461	0.548289	0.844661	1.31886	5.97189	6.19417	6.57945	7.08328	72.11439082	85.81041579	84.2232698	112.5529019	345.0968095	28.76020357	207.8821997	307.645018	228.8248557	2474.599279	2643.823231	2608.46986	2428.507595	2611.498888	2667.237459	2535.11297	30.45650281	80.97857589	72.84639938	175.1014128	55.22016132	190.6743091	61.33578224	175.1014128	2461.858918	2609.074597	2564.692218	2349.239555	2595.55142	2626.589937	2508.928177	-79.26804	2492.315421	2690.053173	2637.538618	2524.340968	2650.771582	2817.264246	2570.26396
CP4	4	6	0.340828	0.592744	1.0373	1.48186	5.76443	6.32753	6.96473	7.27592	154.9513079	325.9393666	189.6232219	28.0599593	99.67990905	250.3187649	187.9918785	328.0123865	63.86993418	3528.344541	4112.033008	3284.070357	2844.203871	3080.257799	3687.027391	3360.442562	175.4752004	267.7206902	160.4797022	174.5627905	148.4040107	271.9705909	114.4783138	174.5627905	3471.798841	3919.987236	3184.02904	2785.427604	2999.854197	3562.741457	3323.916381	-58.776267	3647.274041	4187.707927	3344.508742	2959.990394	3148.258207	3834.712048	3438.394694
CP4	4	8	0.207461	0.785386	1.42259	1.80787	5.67552	6.2238	6.84618	7.36483	1917.938953	1559.828299	2520.355892	376.002873	671.8894812	1564.29862	1867.561136	1616.589449	523.9461771	5173.834363	9936.245114	5257.405856	5836.538482	5783.772877	9239.248599	5665.47255	470.3084712	828.182349	546.5214056	602.3701874	160.7389717	981.2144916	1031.292994	602.3701874	5017.36056	9482.031219	5067.707322	5557.481899	5733.51391	8702.588844	5107.469851	-279.056583	5487.669031	10310.21357	5614.228728	6159.852087	5894.252882	9683.803336	6138.762846
CP4	4	10	0.0889115	0.696475	1.4374	1.86714	5.64588	6.09044	6.77209	7.30556	844.0141663	2406.486861	2815.264227	2472.239069	2196.579701	2981.614725	2244.460166	861.0031535	2334.409385	5914.397175	14108.75106	7390.11821	10326.28477	6259.605126	13794.67967	5937.583972	1058.600954	391.4444956	2428.691961	568.0880047	1805.947747	563.9563693	1562.303584	568.0880047	5694.089754	13867.64016	6200.025803	10064.46407	5480.138205	13415.14723	5668.011299	-261.8207	6752.690709	14259.08466	8628.717764	10632.55208	7286.085952	13979.1036	7230.314883
CP5	1	0	0.0330531	0.264425	4.62742	4.85879	11.3702	11.6016	16.1299	16.4273	10.91349089	5.327620386	29.89901579	28.33712068	48.96202439	32.65877205	19.31201555	47.55250903	27.41609481	1314.00249	1273.256593	1242.331695	1263.322362	1250.558791	1279.725279	1296.322331	2.693274647	33.4796234	10.64443988	21.24810095	14.00555237	28.00304325	13.94669565	27.57692253	1312.961024	1261.771604	1238.000305	1250.326944	1244.86248	1266.800206	1291.163228	-12.995418	1315.654299	1295.251227	1248.644745	1271.575045	1258.868033	1294.803249	1305.109923
CP5	1	2	0.0330531	0.396636	4.99101	5.25543	10.8744	11.2711	16.229	16.4604	1578.532013	70.63719721	274.5566248	32.87635783	107.0124535	517.8996542	624.4279659	976.2811447	271.2350422	5291.902361	5070.056645	3476.016189	2783.245951	3374.186687	4368.975122	3597.458406	591.5013173	1013.129357	146.4828666	623.4918969	167.440293	387.8150048	284.8130285	674.8120862	4796.978274	4231.004776	3431.753687	2504.53705	3365.416289	4255.663922	3477.786406	-278.708901	5388.479591	5244.134133	3578.236554	3128.028947	3532.856582	4643.478926	3762.599434
CP5	1	4	0.0330531	0.231372	4.82574	5.02406	11.3041	11.5686	16.0968	16.4604	566.428248	1996.202544	1046.736214	312.6473777	324.627561	1497.785791	2130.551157	1677.318822	1218.091774	3771.747946	7701.642649	5001.672458	4915.70353	4812.382542	7258.54689	4125.71149	550.1618031	1294.926577	238.7968232	197.1512167	681.6042236	935.5634778	1042.543917	809.2137572	3696.787332	6542.749291	4923.778581	4852.05456	4669.254872	6456.34621	3705.581566	-63.64897	4246.949135	7837.675868	5162.575405	5049.205776	5350.859096	7391.909688	4748.125483
CP5	1	6	0.0330531	0.363584	4.75963	5.68512	10.7753	11.7008	15.9646	16.3612	2436.553343	3608.480287	3478.829198	3318.32698	2876.169855	3963.39561	3246.433921	1915.059298	3415.272642	3903.817978	10693.15942	3533.323115	8737.518536	2992.411228	10852.92242	4465.715969	1259.289421	2072.316053	584.595082	252.3082757	928.6480787	1511.395135	1437.30931	1278.673155	3433.661421	9347.070026	3497.632317	8625.713337	2917.658178	9559.748684	3802.301275	-111.805199	4692.950842	11419.38608	4082.227399	8878.021613	3846.306257	11071.14382	5239.610586
CP5	1	8	0.0330531	0.363584	4.69353	6.11481	10.1803	11.7008	15.8324	16.229	1687.352617	4222.794899	4495.317119	4840.635745	4427.713306	4918.692858	4272.139713	3151.375952	4529.54894	4039.488174	12025.77944	3571.373809	10878.77501	3117.342222	12459.38814	4033.431927	1195.883562	1823.164435	159.7123803	586.9932729	164.7120563	1831.498981	1573.724	1413.885563	3605.89343	10547.35576	3480.17279	10749.36034	3058.07415	11178.14367	3519.939924	-129.41467	4801.776993	12370.5202	3639.88517	11336.35361	3222.786206	13009.64265	5093.663924
CP5	1	10	0.0661071	0.528848	4.75963	6.44534	10.0481	11.7669	15.9646	16.4604	3281.104568	4318.196573	4388.476165	3483.322406	4984.077056	5970.749698	4556.262428	3476.884885	4616.847388	4646.442921	13258.13629	4366.49288	12203.87429	2993.794139	13996.22441	5182.677531	2331.280369	2003.632535	529.9065016	672.9503637	527.1679942	2194.789496	2242.496652	1623.790798	3625.856622	11940.23376	4234.005533	11942.51841	2835.969018	12282.23287	4379.029878	-261.35588	5957.136992	13943.86629	4763.912034	12615.46878	3363.137012	14477.02236	6621.526531
CP5	2	0	0.303007	0.779159	10.259	10.4754	NA	NA	NA	NA	45.36121353	41.70285407	36.89958719	27.50373735	NA	NA	NA	NA	39.30122063	1283.671202	1234.956292	1306.497414	NA	NA	NA	NA	7.244352407	21.30858528	6.992498998	NA	NA	NA	NA	21.30858528	1279.884965	1224.923095	1304.300917	NA	NA	NA	NA	-10.033197	1287.129318	1246.231681	1311.293416	NA	NA	NA	NA
CP5	2	2	0.173147	0.584369	10.3022	10.6485	NA	NA	NA	NA	19.36361703	116.2784381	49.06551393	71.91899315	NA	NA	NA	NA	82.67197602	2460.298232	2073.51035	2206.966036	NA	NA	NA	NA	37.62659337	106.3632123	50.23292132	NA	NA	NA	NA	106.3632123	2430.459241	2014.229962	2181.13251	NA	NA	NA	NA	-59.280388	2468.085835	2120.593174	2231.365432	NA	NA	NA	NA
CP5	2	4	0.303007	0.45451	10.2806	10.562	NA	NA	NA	NA	67.78454364	150.5161656	108.1266226	40.74097677	NA	NA	NA	NA	129.3213941	2947.522987	2428.625266	2726.354155	NA	NA	NA	NA	46.96342639	267.2439109	53.81059305	NA	NA	NA	NA	267.2439109	2933.340179	2342.079149	2710.283759	NA	NA	NA	NA	-86.546117	2980.303605	2609.32306	2764.094352	NA	NA	NA	NA
CP5	2	6	0.216433	0.714229	10.0642	10.6052	NA	NA	NA	NA	115.0363055	1316.744167	1429.1589	24.63167715	NA	NA	NA	NA	1372.951534	4398.278602	4793.183295	4059.70507	NA	NA	NA	NA	394.8974916	2598.238269	140.8570867	NA	NA	NA	NA	2598.238269	4274.894947	3388.750828	3970.155995	NA	NA	NA	NA	-1404.432467	4669.792439	5986.989097	4111.013082	NA	NA	NA	NA
CP5	2	8	0.649299	0.844089	9.7828	10.1507	NA	NA	NA	NA	597.3423455	2811.13648	2765.136971	480.9989262	NA	NA	NA	NA	2788.136726	5072.910942	8394.897657	4304.448518	NA	NA	NA	NA	1072.633675	1463.927819	482.6110268	NA	NA	NA	NA	1463.927819	4865.305829	7847.997322	4139.142476	NA	NA	NA	NA	-546.900335	5937.939504	9311.925141	4621.753503	NA	NA	NA	NA
CP5	2	10	0.757515	0.973949	9.6313	10.194	NA	NA	NA	NA	990.5587546	3587.170513	4125.671917	1380.099881	NA	NA	NA	NA	3856.421215	5680.811742	10973.13996	4253.982781	NA	NA	NA	NA	880.0312389	1086.912905	533.6179112	NA	NA	NA	NA	1086.912905	5347.977746	10366.29504	4139.939009	NA	NA	NA	NA	-606.84492	6228.008985	11453.20795	4673.55692	NA	NA	NA	NA
CP5	3	0	0.0941973	0.322962	5.98826	6.51307	NA	NA	NA	NA	468.0775781	38.57680857	40.29302633	317.4915696	NA	NA	NA	NA	39.43491745	1274.017433	1262.86911	1254.898747	NA	NA	NA	NA	99.17220575	53.46614811	46.21529198	NA	NA	NA	NA	53.46614811	1263.169619	1234.391791	1233.106965	NA	NA	NA	NA	-28.477319	1362.341825	1287.857939	1279.322257	NA	NA	NA	NA
CP5	3	2	0.148024	0.511357	5.75949	6.70147	NA	NA	NA	NA	247.7739014	34.99421416	32.0102764	119.7223275	NA	NA	NA	NA	33.50224528	2332.944035	2079.702177	2261.64739	NA	NA	NA	NA	110.2477539	104.9519699	70.73481176	NA	NA	NA	NA	104.9519699	2303.470106	2034.150051	2222.602064	NA	NA	NA	NA	-45.552126	2413.71786	2139.102021	2293.336876	NA	NA	NA	NA
CP5	3	4	0.0941973	0.592097	6.08246	6.64764	NA	NA	NA	NA	315.4251088	135.3395743	50.65446726	164.8032598	NA	NA	NA	NA	92.99702078	2680.19752	2544.948491	2652.46697	NA	NA	NA	NA	85.49012856	221.0099024	75.52923017	NA	NA	NA	NA	221.0099024	2639.441168	2459.151977	2597.236916	NA	NA	NA	NA	-85.796514	2724.931297	2680.16188	2672.766146	NA	NA	NA	NA
CP5	3	6	0.134568	0.888147	5.70566	6.64764	NA	NA	NA	NA	949.6442811	1375.45265	1623.398914	583.7470231	NA	NA	NA	NA	1499.425782	3492.012819	6311.606153	3436.273682	NA	NA	NA	NA	296.0466828	1658.083084	172.8133806	NA	NA	NA	NA	1658.083084	3428.880377	5488.638815	3399.746354	NA	NA	NA	NA	-822.967338	3724.92706	7146.721899	3572.559735	NA	NA	NA	NA
CP5	3	8	0.0807405	0.847776	5.66529	6.6611	NA	NA	NA	NA	1272.240887	2378.033615	2256.546609	1151.463337	NA	NA	NA	NA	2317.290112	4050.622466	11193.47913	3876.69888	NA	NA	NA	NA	459.1186811	764.7390553	540.7901263	NA	NA	NA	NA	764.7390553	3944.222937	10863.48979	3692.079656	NA	NA	NA	NA	-329.98934	4403.341618	11628.22885	4232.869782	NA	NA	NA	NA
CP5	3	10	0.0403703	0.807406	5.63838	6.67455	NA	NA	NA	NA	1892.359389	3045.532566	2618.409682	2114.68518	NA	NA	NA	NA	2831.971124	5097.336212	15107.57669	4746.838902	NA	NA	NA	NA	526.4389809	580.6018427	303.9303294	NA	NA	NA	NA	580.6018427	4844.576966	14701.81015	4658.954408	NA	NA	NA	NA	-405.76654	5371.015947	15282.41199	4962.884737	NA	NA	NA	NA
CP5	4	0	0.19381	0.91619	1.03952	2.06143	6.39572	7.68192	7.82287	8.56288	609.9910132	554.5679044	559.4397924	26.76351833	44.08233365	807.3765117	843.5278074	644.569635	35.42292599	1386.407352	2150.652892	1313.69621	1288.942892	1311.355949	2528.471426	1351.064396	58.68102127	205.9030515	32.91225571	47.70399782	24.81420772	349.59531	60.21144726	47.70399782	1374.037934	2033.470411	1298.136804	1263.812136	1305.257301	2332.104154	1347.413801	-25.130756	1432.718955	2239.373463	1331.049059	1311.516134	1330.071508	2681.699464	1407.625248
CP5	4	2	0.19381	0.969047	1.09238	1.74428	6.78334	7.64668	8.1224	8.7743	485.9116462	143.447936	254.8612922	81.53831399	36.27529269	85.57415967	343.3175884	94.1745586	58.90680334	2264.164214	2460.106389	2257.748955	2183.183065	2220.151723	2268.57905	2180.383235	77.41965732	74.76634524	94.23633362	81.92765165	64.96491531	288.5066555	107.583308	81.92765165	2221.945633	2416.119915	2199.942614	2154.543803	2188.160998	2212.487243	2148.727053	-28.639262	2299.365291	2490.886261	2294.178947	2236.471454	2253.125913	2500.993899	2256.310361
CP5	4	4	0.0528569	0.828094	1.99095	2.27286	6.74811	6.88906	8.06954	8.7743	271.8423664	347.1049683	225.4676158	118.9960666	108.037969	139.0603812	340.7038792	0.770088015	113.5170178	2444.900731	2609.932813	2492.499904	2504.581077	2454.908382	2648.4193	2597.876207	41.00388098	133.1120261	69.17375676	113.0580661	49.41842448	206.8569456	3.459341092	113.0580661	2422.016678	2561.454469	2463.179286	2439.89339	2435.034331	2593.397494	2596.373328	-64.687687	2463.020559	2694.566495	2532.353042	2552.951457	2484.452756	2800.25444	2599.83267
CP5	4	6	0.19381	0.933809	1.90286	2.29047	6.51906	7.10049	7.99906	8.7743	441.9689695	593.361043	1066.97068	370.46291	219.6562525	872.949172	397.2141089	1265.661615	295.0595813	3836.573647	5026.114805	3676.943492	3129.021745	3703.492368	5614.938194	3999.572375	269.5074516	438.2840595	174.4576426	303.3778317	188.2768895	791.2444093	192.7657542	303.3778317	3763.591911	4716.756834	3652.369906	3064.437884	3604.217621	4923.500811	3902.206858	-64.583861	4033.099363	5155.040894	3826.827548	3367.815716	3792.49451	5714.745221	4094.972612
CP5	4	8	0.0176191	1.14524	1.95571	2.39619	6.48382	7.04763	7.7524	8.7743	730.9058553	2408.667844	3885.183223	2742.93001	3523.960247	3842.282934	2685.274351	18.00627011	3133.445129	5106.412874	12113.60598	4120.847624	10453.1614	4630.634474	14092.17812	5706.287338	880.3557531	505.6076377	1457.382807	1040.269576	1452.27861	699.5051412	1487.363007	1040.269576	4912.814426	11739.21963	3867.002298	10030.21621	4552.211795	13428.2229	5124.462955	-422.94519	5793.170179	12244.82727	5324.385104	11070.48579	6004.490405	14127.72805	6611.825962
CP5	4	10	0.0528569	1.12762	1.83238	2.37857	6.39572	6.99477	7.6643	8.75669	1514.103898	2189.290918	7098.235315	5307.569269	4422.438408	4826.557938	3420.240145	1070.118109	4865.003839	6642.67511	15934.67143	5120.818449	14077.98215	4982.580517	16361.99925	6405.924625	1814.905392	1553.821839	973.5018751	891.0886395	1677.06592	676.7590091	1612.672205	891.0886395	6147.108748	15000.47004	5016.812661	13657.71875	4805.975201	16088.80524	6126.82291	-420.2634	7962.01414	16554.29188	5990.314537	14548.80739	6483.041122	16765.56425	7739.495115
CP6	1	0	0.0259189	0.725738	3.11031	4.0434	8.89029	10.1085	12.3116	12.8819	34.69837068	12.05731489	26.50839006	12.57344445	37.72374817	43.67474743	29.64484228	20.78153409	27.03041455	1202.089076	1210.37628	1202.775792	1220.760168	1220.63877	1231.712262	1237.971853	24.08923024	10.74233091	16.98711067	17.29034002	10.09667351	21.53167702	11.66932723	16.52144932	1191.529024	1203.804692	1195.954109	1212.804065	1215.456056	1221.521025	1231.07412	-7.956103	1215.618254	1214.547023	1212.941219	1230.094405	1225.55273	1243.052702	1242.743448
CP6	1	2	0.233273	0.907173	2.17722	3.57686	8.99397	10.3936	12.4671	12.7523	54.20471857	553.3480608	170.1495244	103.5669595	50.14566935	240.2735124	106.0060257	351.2295264	203.9149587	2735.165122	3619.545829	2510.69329	2794.994066	2503.751826	3560.209434	3757.373413	126.9578927	600.1501597	76.20817374	212.3515712	58.19841532	436.7488022	133.4970556	416.4168444	2658.619334	3164.522399	2476.234423	2658.58432	2482.131082	3180.447885	3666.741664	-136.409746	2785.577227	3764.672559	2552.442597	2870.935891	2540.329498	3617.196687	3800.23872
CP6	1	4	0.0777583	1.11453	3.16215	3.3695	9.82339	10.0307	11.8451	12.7782	25.72336083	1608.737368	296.4556871	221.6061654	715.3103242	970.6374648	1910.093914	84.43775111	953.8068206	3436.225935	7529.00633	5948.385109	5969.290135	5463.730648	7277.028943	2941.618183	546.5541495	1100.368696	100.1060376	379.6651465	319.0702038	367.8903487	61.95900927	615.9747304	3165.726988	6478.141375	5903.685246	5821.611919	5319.771754	7100.066515	2923.807601	-147.678216	3712.281137	7578.510071	6003.791284	6201.277066	5638.841958	7467.956863	2985.76661
CP6	1	6	0.0259189	1.2182	3.13623	4.38035	8.70886	10.1085	11.8451	12.7523	63.03234753	2961.343386	3803.717191	4456.250951	3866.888105	3726.340849	2894.231162	46.00257883	3618.128607	3561.720904	11233.57458	3250.948674	10696.28705	3199.415527	11051.49399	3374.418976	241.7546839	2134.0096	153.2525666	637.5278825	149.2123699	846.1515507	196.7448482	1205.896344	3472.996571	9789.311256	3205.61451	10411.73069	3171.435814	10601.41601	3285.155651	-284.55636	3714.751255	11923.32086	3358.867077	11049.25857	3320.648184	11447.56756	3481.900499
CP6	1	8	0.0259189	1.11453	2.6956	4.19892	8.44967	10.1085	11.3267	12.9078	42.92318923	3924.777706	4622.168742	5293.082032	5389.948506	5346.444555	3409.283283	1333.02859	4664.284137	3495.232117	13105.64207	3340.656017	12631.72309	3531.506852	12675.2003	3573.926372	498.955945	1664.778717	121.9946263	506.3702501	152.9546407	896.8546269	308.7718791	1022.667865	3450.827313	11881.65754	3299.890813	12420.6332	3488.538663	12008.80149	3523.530181	-211.08989	3949.783258	13546.43625	3421.885439	12927.00345	3641.493303	12905.65611	3832.30206
CP6	1	10	0.0259189	1.24412	2.85112	4.61363	8.21639	10.1085	11.5341	12.9078	290.2702096	4529.863675	4556.834239	4233.378042	4693.238392	5370.075043	4099.227116	296.0156233	4580.436085	3928.541918	13827.88094	3733.366625	13596.52403	3710.389948	14076.27086	3818.454799	186.2606492	1720.854173	448.8534614	429.5598367	157.8079125	1504.384002	174.7263427	1218.266004	3876.795742	12567.1492	3468.940157	13326.52891	3646.135599	13156.81714	3731.709425	-269.99512	4063.056392	14288.00338	3917.793619	13756.08875	3803.943512	14661.20114	3906.435767
CP6	2	0	0.750318	1.08379	9.90002	10.3794	NA	NA	NA	NA	64.98083607	18.8628275	10.69049688	12.58441254	NA	NA	NA	NA	14.77666219	1187.328844	1180.262466	1231.9325	NA	NA	NA	NA	7.907020924	19.50869513	14.23887549	NA	NA	NA	NA	19.50869513	1183.535479	1171.838256	1224.287816	NA	NA	NA	NA	-8.42421	1191.4425	1191.346951	1238.526691	NA	NA	NA	NA
CP6	2	2	0.396001	0.750318	9.98339	10.171	NA	NA	NA	NA	18.7339068	15.17301042	25.95774389	15.36721531	NA	NA	NA	NA	20.56537716	2270.486753	2238.567572	2273.980875	NA	NA	NA	NA	7.292025309	64.82858369	8.596165845	NA	NA	NA	NA	64.82858369	2266.202823	2207.645174	2270.78338	NA	NA	NA	NA	-30.922398	2273.494849	2272.473758	2279.379546	NA	NA	NA	NA
CP6	2	4	0.125054	0.604422	10.0042	10.1918	NA	NA	NA	NA	64.85308167	464.3942209	616.6352832	142.0222061	NA	NA	NA	NA	540.5147521	3020.644733	3067.578008	3415.862446	NA	NA	NA	NA	35.04569921	1030.256638	294.9364577	NA	NA	NA	NA	1030.256638	3004.012508	2850.176665	3354.437621	NA	NA	NA	NA	-217.401343	3039.058207	3880.433304	3649.374079	NA	NA	NA	NA
CP6	2	6	0.77116	1.02127	9.62907	9.85834	NA	NA	NA	NA	399.7466294	2221.287227	2547.544337	316.6564435	NA	NA	NA	NA	2384.415782	4620.812227	7630.610643	4650.764422	NA	NA	NA	NA	645.8502783	1278.88724	743.1102331	NA	NA	NA	NA	1278.88724	4502.446433	7089.139213	4520.991666	NA	NA	NA	NA	-541.47143	5148.296712	8368.026453	5264.101899	NA	NA	NA	NA
CP6	2	8	0.666949	1.02127	9.27476	9.75413	NA	NA	NA	NA	1081.971604	2948.656378	3904.661337	1382.010131	NA	NA	NA	NA	3426.658858	4406.40595	10434.15582	3962.987117	NA	NA	NA	NA	779.8982144	1083.913649	736.6592079	NA	NA	NA	NA	1083.913649	4185.442757	9739.507877	3881.690659	NA	NA	NA	NA	-694.647943	4965.340972	10823.42153	4618.349867	NA	NA	NA	NA
CP6	2	10	0.750318	1.188	9.21223	9.73328	NA	NA	NA	NA	1161.093623	4076.893293	4493.50005	1571.127827	NA	NA	NA	NA	4285.196672	4564.980601	11675.11533	3563.625529	NA	NA	NA	NA	838.2160861	1340.125152	1039.420656	NA	NA	NA	NA	1340.125152	4308.037598	10860.57015	3463.587231	NA	NA	NA	NA	-814.54518	5146.253684	12200.6953	4503.007887	NA	NA	NA	NA
CP6	3	0	0.0120073	0.468282	5.67942	5.81149	NA	NA	NA	NA	75.04304153	9.638845309	44.57837953	184.5205127	NA	NA	NA	NA	27.10861242	1213.65717	1184.961181	1199.517171	NA	NA	NA	NA	39.55412502	32.74156204	67.99682522	NA	NA	NA	NA	32.74156204	1182.470724	1167.579585	1182.742679	NA	NA	NA	NA	-17.381596	1222.02485	1200.321147	1250.739504	NA	NA	NA	NA
CP6	3	2	0.144086	0.30018	5.6554	5.95558	NA	NA	NA	NA	126.3583263	86.56241288	61.01063685	103.1291215	NA	NA	NA	NA	73.78652487	2368.306309	2260.56702	2416.971902	NA	NA	NA	NA	65.53367026	97.08629514	92.75178444	NA	NA	NA	NA	97.08629514	2340.276184	2223.05625	2371.552158	NA	NA	NA	NA	-37.51077	2405.809855	2320.142545	2464.303942	NA	NA	NA	NA
CP6	3	4	0.0120073	0.612368	5.45128	5.97959	NA	NA	NA	NA	220.3196376	512.1779423	410.048051	269.7516591	NA	NA	NA	NA	461.1129967	3067.401888	3747.117919	3060.226259	NA	NA	NA	NA	452.6114641	1322.053083	254.1072551	NA	NA	NA	NA	1322.053083	2963.407641	3190.752997	3017.647799	NA	NA	NA	NA	-556.364922	3416.019105	4512.80608	3271.755054	NA	NA	NA	NA
CP6	3	6	0.0120073	0.624375	5.12708	5.87153	NA	NA	NA	NA	194.0027015	1997.276569	1957.243935	849.1955801	NA	NA	NA	NA	1977.260252	3720.631207	9811.467753	3734.405315	NA	NA	NA	NA	292.5809766	987.5665591	413.2075323	NA	NA	NA	NA	987.5665591	3659.46296	9397.061151	3686.253696	NA	NA	NA	NA	-414.406602	3952.043936	10384.62771	4099.461228	NA	NA	NA	NA
CP6	3	8	0.120072	0.744447	5.30719	5.97959	NA	NA	NA	NA	1310.424388	2403.066748	2975.328335	29.06675335	NA	NA	NA	NA	2689.197542	4317.166585	14132.89832	4225.253202	NA	NA	NA	NA	750.5459488	384.5248133	387.8787315	NA	NA	NA	NA	384.5248133	4155.93196	13913.96813	4042.101464	NA	NA	NA	NA	-218.93019	4906.477908	14298.49294	4429.980196	NA	NA	NA	NA
CP6	3	10	0.0120073	0.672404	5.1511	5.90755	NA	NA	NA	NA	1632.263205	3311.630326	2895.454012	1748.357582	NA	NA	NA	NA	3103.542169	4735.103083	16062.22885	4543.805852	NA	NA	NA	NA	640.812596	734.2314916	805.8902218	NA	NA	NA	NA	734.2314916	4563.086887	15698.66471	4323.201754	NA	NA	NA	NA	-363.56414	5203.899483	16432.8962	5129.091976	NA	NA	NA	NA
CP6	4	0	0.0148523	0.401013	0.534684	1.45553	5.733	6.72811	6.84693	7.39646	1.778850876	209.1214285	178.2189398	27.6603645	224.6783435	345.8363591	313.7147787	69.43285516	126.169354	1354.259431	1586.130164	1289.026649	1274.892627	1303.47397	1733.106335	1349.197652	15.09437846	72.30883816	18.29794595	30.88368049	23.25701606	138.7418464	10.89160357	30.88368049	1346.480528	1543.82843	1284.28575	1258.261458	1292.000226	1651.487576	1344.738373	-16.631169	1361.574906	1616.137268	1302.583696	1289.145138	1315.257242	1790.229423	1355.629977
CP6	4	2	0.0742618	0.594094	1.67832	1.78228	5.91123	6.0152	7.27764	7.39646	24.99652748	193.1773124	194.5201883	182.4245631	130.2221855	185.4818108	116.4191559	34.15587411	156.3233743	2369.944836	2471.237159	2295.995975	2284.97203	2376.792445	2399.149631	2200.677088	71.02525182	55.78005692	68.58646938	100.4774968	55.27337782	141.7306317	36.52510302	100.4774968	2350.266664	2442.51569	2266.783249	2236.633133	2354.382786	2312.104548	2190.089508	-48.338897	2421.291916	2498.295747	2335.369719	2337.11063	2409.656164	2453.835179	2226.614611
CP6	4	4	0.089114	0.653503	1.23275	1.48524	5.86668	6.43106	6.96574	7.39646	69.5874477	864.5361774	400.0286164	289.7072028	204.4444146	575.8425984	596.1263307	182.8017218	247.0758087	3660.999635	5203.956454	3939.556867	2951.547697	3809.409437	5091.685672	3329.934668	520.8034264	545.3682035	189.5234223	506.4824324	401.6119354	215.0127796	394.1119833	506.4824324	3368.397528	4868.905877	3859.044081	2740.502594	3724.428844	4963.433514	3216.868043	-211.045103	3889.200955	5414.27408	4048.567504	3246.985026	4126.04078	5178.446294	3610.980026
CP6	4	6	0.0148523	0.534684	1.21789	1.75258	5.40625	5.92608	6.65385	7.39646	37.19508486	1646.096464	2717.273134	2561.993524	2253.301157	3020.420151	1716.205791	123.7803577	2407.647341	5773.397226	11233.62954	4219.037189	9659.272859	4172.544505	11553.92639	4650.547731	2004.388827	804.0258876	913.7761635	764.4322938	839.7186728	765.0716986	894.3202325	764.4322938	4837.181404	10777.36524	4113.856361	9077.91935	4094.512157	10939.49077	4561.014605	-581.353509	6841.570231	11581.39112	5027.632524	9842.351644	4934.23083	11704.56247	5455.334837
CP6	4	8	0.089114	0.935698	1.54465	2.10904	5.62904	6.34195	7.06971	7.39646	421.248454	2740.267368	4320.46843	3712.576391	3496.372492	3811.221694	2707.400247	186.7003255	3604.474442	5558.088262	15807.2579	5143.35042	14017.76051	5911.392939	15673.84222	6046.633435	1336.890139	1445.949674	1271.127339	845.9107775	3260.255762	613.4340012	1985.898342	845.9107775	5503.239528	14543.05981	5024.325898	13402.88384	4935.652733	15146.89307	5547.818086	-614.87667	6840.129667	15989.00948	6295.453237	14248.79462	8195.908495	15760.32707	7533.716428
CP6	4	10	0.0148523	0.75747	1.35156	1.97537	5.4211	6.16372	6.6984	7.39646	1005.449609	3325.232658	4518.645153	3525.878765	3829.716032	3829.297696	2466.183233	1951.969547	3677.797399	7063.938966	17069.44339	5786.448809	15021.73002	6088.993427	16657.43137	6442.793651	1085.71953	1701.993049	1361.634201	1040.080861	3599.657336	1229.21237	1768.30485	1040.080861	6840.280433	15663.09389	5421.523664	14472.92466	5391.614032	15775.47148	6257.677106	-548.80536	7925.999963	17365.08694	6783.157866	15513.00552	8991.271369	17004.68385	8025.981957
GF16	1	0	0.598473	0.743558	1.81356	2.80195	3.93542	4.10771	NA	NA	1842.870858	14.40495312	104.0650234	89.27382266	10.68800362	2361.200867	NA	NA	54.6079507	2743.368019	2724.14287	2638.709617	2713.4931	2737.815452	NA	NA	373.4606368	54.61542164	47.61796653	45.44823652	457.2379662	NA	NA	50.03182908	2731.099184	2695.486312	2621.951767	2689.50588	2730.019964	NA	NA	NA	3104.559821	2750.101734	2669.569734	2734.954116	3187.25793	NA	NA
GF16	1	1	0.272033	0.661948	1.68661	3.06491	4.07144	4.29813	NA	NA	968.4190128	2879.461587	3652.340905	3802.429519	2505.945496	3069.304901	NA	NA	3210.044377	8470.014621	16095.26563	5386.170488	15140.81126	9254.138003	NA	NA	4146.520702	882.7585438	237.7095283	475.7607869	3244.670783	NA	NA	679.2596654	7106.826797	15844.37041	5274.664231	15008.96364	7375.007421	NA	NA	NA	11253.3475	16727.12895	5512.37376	15484.72443	10619.6782	NA	NA
GF16	1	2	0.32644	0.716354	1.64127	3.19186	4.11678	4.47042	NA	NA	825.1461274	7923.97872	6973.268035	7119.024628	4336.257888	359.1095753	NA	NA	6588.132318	9069.898149	25506.29851	5960.365513	24398.36256	9830.95195	NA	NA	5781.522975	805.8959429	461.7717581	631.2591429	3548.067482	NA	NA	718.5775429	8023.787272	25120.89212	5694.066039	24216.28562	6995.262856	NA	NA	NA	13805.31025	25926.78806	6155.837797	24847.54476	10543.33034	NA	NA
GF16	1	3	0.272033	0.661948	1.58686	3.11932	4.00796	4.47042	NA	NA	1497.496347	8962.686636	7923.445199	8750.212593	7384.5569	599.6190884	NA	NA	8255.225332	10436.24088	29778.75765	5954.723167	29017.37697	8728.361948	NA	NA	3687.678441	1015.468479	495.860139	695.3920718	3053.490853	NA	NA	855.4302754	8569.964807	29484.79825	5754.622987	28881.74006	7309.924127	NA	NA	NA	12257.64325	30500.26673	6250.483126	29577.13213	10363.41498	NA	NA
GF16	1	4	0.181356	0.598473	1.49618	3.0105	3.90822	4.43415	NA	NA	4506.715235	11076.89623	8929.784343	10801.84862	9643.32801	932.2315011	NA	NA	10112.9643	11867.07578	33342.40041	6448.526379	32550.21771	9525.013382	NA	NA	5385.1276	714.4983087	608.2415448	960.9191502	3650.315937	NA	NA	837.7087295	8708.401416	33054.91286	6134.167856	32177.84501	7347.446275	NA	NA	NA	14093.52902	33769.41117	6742.409401	33138.76416	10997.76221	NA	NA
GF16	2	0	0.512292	0.781919	4.1253	4.27808	NA	NA	NA	NA	2819.394875	8.213618657	68.33903341	2534.502344	NA	NA	NA	NA	38.27632603	2740.258433	2726.135198	2693.55698	NA	NA	NA	NA	146.3531056	53.31520682	874.8282389	NA	NA	NA	NA	53.31520682	2728.771459	2692.444256	2620.957641	NA	NA	NA	NA	-33.690942	2875.124564	2745.759462	3495.78588	NA	NA	NA	NA
GF16	2	1	0.404441	0.701031	4.14327	4.30505	NA	NA	NA	NA	2639.462605	399.7899109	865.1263823	2021.555244	NA	NA	NA	NA	632.4581466	4955.578174	4569.443056	3974.801815	NA	NA	NA	NA	259.9102415	437.1663753	1586.182668	NA	NA	NA	NA	437.1663753	4804.477298	4353.453895	3517.203325	NA	NA	NA	NA	-215.989161	5064.38754	4790.62027	5103.385994	NA	NA	NA	NA
GF16	2	2	0.431404	0.611155	3.88263	4.20618	NA	NA	NA	NA	3284.090315	2253.920684	1868.130693	2776.627699	NA	NA	NA	NA	2061.025689	7710.484412	10409.1781	5588.130904	NA	NA	NA	NA	875.8246116	1170.656674	383.3896042	NA	NA	NA	NA	1170.656674	7530.935196	9712.385766	5489.562236	NA	NA	NA	NA	-696.792334	8406.759807	10883.04244	5872.95184	NA	NA	NA	NA
GF16	2	3	0.350515	0.557229	3.4692	4.01744	NA	NA	NA	NA	1814.873785	3808.960277	4786.662211	3611.794168	NA	NA	NA	NA	4297.811244	11498.98012	21694.47351	6149.964216	NA	NA	NA	NA	2049.729338	770.7263689	686.992655	NA	NA	NA	NA	770.7263689	10727.7633	21424.89113	5968.313387	NA	NA	NA	NA	-269.58238	12777.49264	22195.6175	6655.306042	NA	NA	NA	NA
GF16	2	4	0.377478	0.530267	3.4692	4.00846	NA	NA	NA	NA	5670.998492	6385.580388	5901.525125	7484.704236	NA	NA	NA	NA	6143.552757	9949.095693	26040.14081	6113.534079	NA	NA	NA	NA	4003.250405	844.1580979	488.0335378	NA	NA	NA	NA	844.1580979	8405.73734	25691.10308	5783.457805	NA	NA	NA	NA	-349.03773	12408.98775	26535.26118	6271.491342	NA	NA	NA	NA
GF16	3	0	0.311934	1.68444	4.76635	6.18878	NA	NA	NA	NA	3151.679521	67.66755446	72.18770721	17.230436	NA	NA	NA	NA	69.92763084	2522.339738	2607.383091	2595.960966	NA	NA	NA	NA	70.96394667	72.05328514	65.87509945	NA	NA	NA	NA	72.05328514	2486.196548	2573.198769	2560.505739	NA	NA	NA	NA	-34.184322	2557.160494	2645.252054	2626.380838	NA	NA	NA	NA
GF16	3	1	0.0124771	1.74683	4.85369	6.21373	NA	NA	NA	NA	2264.596527	803.5575381	348.8023389	129.7817927	NA	NA	NA	NA	576.1799385	5203.421766	4277.285064	4733.971662	NA	NA	NA	NA	370.5875343	637.026642	248.4339774	NA	NA	NA	NA	637.026642	5004.140323	4044.728677	4604.557013	NA	NA	NA	NA	-232.556387	5374.727858	4681.755319	4852.990991	NA	NA	NA	NA
GF16	3	2	0.0998188	1.89656	4.54176	6.13887	NA	NA	NA	NA	1013.815094	2024.67461	1990.627644	604.8416446	NA	NA	NA	NA	2007.651127	5622.254104	5809.136122	5581.164456	NA	NA	NA	NA	882.8783315	3497.88819	491.5308884	NA	NA	NA	NA	3497.88819	5189.090304	5201.838165	5370.884035	NA	NA	NA	NA	-607.297957	6071.968636	8699.726354	5862.414923	NA	NA	NA	NA
GF16	3	3	0.0124771	1.94647	4.32964	6.10144	NA	NA	NA	NA	672.0585836	5633.715279	6865.706322	1449.195233	NA	NA	NA	NA	6249.710801	5996.480323	19726.0333	6245.346585	NA	NA	NA	NA	932.2935947	3037.24834	1218.560838	NA	NA	NA	NA	3037.24834	5548.272906	18028.13937	5711.366107	NA	NA	NA	NA	-1697.89393	6480.566501	21065.38771	6929.926946	NA	NA	NA	NA
GF16	3	4	0.0249551	2.03381	4.36708	6.21373	NA	NA	NA	NA	265.0069807	7295.054783	10843.36854	568.4472451	NA	NA	NA	NA	9069.211662	6895.512176	27488.75637	6773.33205	NA	NA	NA	NA	1596.195658	1490.799481	961.9249713	NA	NA	NA	NA	1490.799481	5904.275511	26548.70314	6378.547437	NA	NA	NA	NA	-940.05323	7500.471169	28039.50262	7340.472408	NA	NA	NA	NA
GF16	4	0	0.00989795	0.257348	0.722554	0.861126	4.02848	4.14726	4.57287	4.78073	69.82503411	3.868200216	78.9179151	17.10533572	4.342600274	61.49124773	2.927843897	2067.193132	10.723968	176.6158789	160.8829275	104.6700717	267.8520721	130.8935951	186.1218675	185.3876367	44.92536031	11.53020773	14.93902275	658.606296	15.19712199	29.1716903	415.4080569	658.606296	162.102452	153.0141825	101.2770562	75.11843521	128.9336605	178.8289796	177.5958276	-192.7336369	207.0278123	164.5443902	116.2160789	733.7247312	144.1307825	208.0006699	593.0038845
GF16	4	1	0.09898	0.188062	0.554288	1.01949	3.84042	3.9394	4.51349	4.77083	1512.385854	309.6315993	922.3578224	979.4845531	487.6246018	418.2266966	271.9027345	1381.919293	733.5545775	4261.972715	4509.547927	2966.146711	1968.451927	1397.336197	1615.816397	3842.810676	524.0565803	661.5854551	356.62278	1338.55054	203.5033494	240.5628475	3098.841736	1338.55054	4157.796502	4290.966948	2789.836511	1646.475707	1316.45345	1502.728676	1611.675321	-321.97622	4681.853082	4952.552403	3146.459291	2985.026247	1519.9568	1743.291524	4710.517057
GF16	4	2	0.158368	0.316736	0.465206	1.05909	3.69195	4.36502	4.75104	4.87971	765.7230582	3120.274772	4110.809605	3250.547645	2601.200417	1950.716186	2269.813314	1640.458209	2925.874031	12987.61733	19692.90455	7052.968381	15729.21476	6683.043424	10931.44857	12237.37155	1688.457019	2522.503026	2463.676823	2465.190942	2217.361498	1737.386194	1273.46704	2465.190942	12638.72445	18183.58781	6251.742514	14960.92249	5485.743798	9816.964841	11508.95317	-768.29227	14327.18147	20706.09084	8715.419337	17426.11343	7703.105296	11554.35104	12782.42021
GF16	4	3	0.0197961	0.257348	0.475104	1.09868	3.59297	4.27593	4.54318	4.9193	2764.520624	3757.753282	9458.100473	7761.766874	5147.920505	4758.790539	3449.541251	4541.608481	6454.84369	14866.77108	26524.92934	8900.104533	29869.15568	8147.723296	23146.62596	17087.97959	2714.875563	5026.48607	1915.71457	6190.50907	950.144071	2922.995397	1805.760904	6190.50907	14137.69901	23759.25131	8563.159194	26666.15459	7856.502937	20930.387	16223.89797	-3203.00109	16852.57457	28785.73738	10478.87376	32856.66366	8806.647008	23853.38239	18029.65888
GF16	4	4	0.00989795	0.366226	0.583982	1.17786	3.61277	4.36502	4.63226	4.81042	2045.492923	7177.607296	7294.963051	9600.24428	10383.19011	6096.945563	4479.448852	5408.304064	9991.717195	19076.40672	31490.51288	7998.974746	35720.64974	7582.329309	26907.69426	14991.37484	2585.34069	4968.97829	2029.424359	4834.057871	2915.77409	5787.300245	4924.958488	4834.057871	18036.93944	28106.02847	7713.175786	32879.75156	7196.054205	23496.5795	12692.45169	-2840.89818	20622.28013	33075.00676	9742.600145	37713.80943	10111.82829	29283.87975	17617.41018
GF21	1	0	0.00676355	0.541082	1.51503	1.96819	2.95566	3.33442	NA	NA	672.6791509	120.2988249	88.20954379	162.377166	95.66582288	1893.689507	NA	NA	116.6378394	3154.195512	2784.313888	2802.338945	2842.09667	3059.513489	NA	NA	751.9680691	122.8266353	65.55632116	112.7186362	807.9581529	NA	NA	117.7726358	2652.739893	2738.251752	2760.948592	2770.669088	2785.696103	NA	NA	NA	3404.707962	2861.078388	2826.504913	2883.387724	3593.654256	NA	NA
GF21	1	1	0.00676355	0.601954	1.42034	2.02229	2.83392	3.28031	NA	NA	587.293244	4696.589751	3596.594324	3988.817339	4558.0789	1706.140936	NA	NA	4210.020079	7470.234874	17136.22117	5911.263064	16745.7184	7461.119195	NA	NA	900.5297973	513.0910856	454.390705	483.7321699	422.244534	NA	NA	498.4116278	7112.051601	16966.25283	5789.777304	16590.00724	7298.130645	NA	NA	NA	8012.581398	17479.34391	6244.168009	17073.73941	7720.375179	NA	NA
GF21	1	2	0.0405812	0.642535	1.40005	2.05611	2.82039	3.26002	NA	NA	1334.066208	9089.159273	6292.514182	7022.690029	7915.443478	1414.42464	NA	NA	7579.951741	9476.320374	29421.82675	6231.496071	28171.75951	9803.79073	NA	NA	2272.581459	859.0972013	735.2474979	652.5057767	5237.863683	NA	NA	755.801489	8732.812531	29119.33823	6062.233854	28078.22171	8306.898884	NA	NA	NA	11005.39399	29978.43543	6797.481352	28730.72749	13544.76257	NA	NA
GF21	1	3	0.155561	0.642535	1.41358	2.04259	2.79334	3.36824	NA	NA	962.0270033	9923.095125	7842.561556	7183.396413	10468.66363	225.0232898	NA	NA	8854.429181	9571.366431	33746.61724	7473.94073	33848.95555	10553.64706	NA	NA	5263.573249	804.9450618	2433.359102	953.9321528	1868.842567	NA	NA	879.4386073	9005.055154	33418.50772	7042.649458	33633.22546	9761.026102	NA	NA	NA	14268.6284	34223.45278	9476.008561	34587.15761	11629.86867	NA	NA
GF21	1	4	0.216433	0.676353	1.42034	2.04259	2.77981	3.14504	NA	NA	714.8248903	12326.94059	8800.003235	8590.290634	12027.8902	675.0419822	NA	NA	10436.28116	10827.89056	37734.71138	8033.522818	37747.09394	12377.95737	NA	NA	4891.95886	803.9423759	3015.244239	1129.946269	8089.817941	NA	NA	966.9443225	10343.9525	37548.11452	7494.588447	37498.96749	11579.85911	NA	NA	NA	15235.91136	38352.0569	10509.83269	38628.91376	19669.67705	NA	NA
GF21	2	0	0.512449	0.71131	3.22001	3.46476	NA	NA	NA	NA	1437.667871	46.68111001	60.99557049	1247.844215	NA	NA	NA	NA	53.83834025	2878.333455	2758.036088	2766.400249	NA	NA	NA	NA	432.4051275	112.2441634	38.6087974	NA	NA	NA	NA	112.2441634	2839.058689	2705.114406	2750.281823	NA	NA	NA	NA	-52.921682	3271.463816	2817.35857	2788.89062	NA	NA	NA	NA
GF21	2	1	0.374776	0.673068	3.24296	3.51066	NA	NA	NA	NA	1264.343039	229.7588071	335.591283	1346.143806	NA	NA	NA	NA	282.6750451	4989.205957	4708.814389	4774.540711	NA	NA	NA	NA	88.13678923	263.5561114	234.9398379	NA	NA	NA	NA	263.5561114	4935.778055	4554.21822	4652.929941	NA	NA	NA	NA	-154.596169	5023.914844	4817.774332	4887.869779	NA	NA	NA	NA
GF21	2	2	0.313588	0.76485	3.10529	3.54125	NA	NA	NA	NA	1734.070706	3236.926506	3347.753649	2590.680133	NA	NA	NA	NA	3292.340078	6101.203213	11914.49378	5457.069381	NA	NA	NA	NA	3148.455084	2429.090121	228.9342175	NA	NA	NA	NA	2429.090121	5518.727019	10417.40478	5382.059286	NA	NA	NA	NA	-1497.089	8667.182103	12846.4949	5610.993504	NA	NA	NA	NA
GF21	2	3	0.290643	0.856632	3.01351	3.57949	NA	NA	NA	NA	1798.491701	8299.78572	7062.525397	1912.484315	NA	NA	NA	NA	7681.155559	8883.998569	28434.2275	9039.737	NA	NA	NA	NA	8741.855223	1472.957306	7600.842481	NA	NA	NA	NA	1472.957306	6610.967123	27448.35078	6669.578317	NA	NA	NA	NA	-985.87672	15352.82235	28921.30808	14270.4208	NA	NA	NA	NA
GF21	2	4	0.321237	0.879577	3.00586	3.60244	NA	NA	NA	NA	1583.873787	10507.42207	10553.2823	1904.780097	NA	NA	NA	NA	10530.35219	8986.392906	33836.65415	12594.8079	NA	NA	NA	NA	11789.49254	1363.869403	10546.36002	NA	NA	NA	NA	1363.869403	7289.604959	33050.40314	7035.041734	NA	NA	NA	NA	-786.25101	19079.0975	34414.27254	17581.40175	NA	NA	NA	NA
GF21	3	0	0.27296	0.978892	3.85909	4.4709	NA	NA	NA	NA	992.6717742	104.3579153	106.9977177	1887.105394	NA	NA	NA	NA	105.6778165	2726.242867	2725.783352	2814.656486	NA	NA	NA	NA	56.57695697	94.42651243	140.2744286	NA	NA	NA	NA	94.42651243	2699.130262	2674.686497	2733.478601	NA	NA	NA	NA	-51.096855	2755.707219	2769.113009	2873.75303	NA	NA	NA	NA
GF21	3	1	0.329435	0.96948	3.87792	4.40501	NA	NA	NA	NA	2352.877052	606.2081245	365.1420871	1163.331631	NA	NA	NA	NA	485.6751058	4957.45374	4475.12661	5014.955114	NA	NA	NA	NA	384.557703	356.8910726	421.920961	NA	NA	NA	NA	356.8910726	4823.104185	4349.300844	4743.917395	NA	NA	NA	NA	-125.825766	5207.661888	4706.191916	5165.838356	NA	NA	NA	NA
GF21	3	2	0.207073	1.18597	3.56731	4.53679	NA	NA	NA	NA	1429.318029	4331.43538	3409.053598	1446.337346	NA	NA	NA	NA	3870.244489	5969.136541	7668.773338	5747.218081	NA	NA	NA	NA	301.3650481	6217.13504	289.6894143	NA	NA	NA	NA	6217.13504	5807.364293	5526.407582	5624.656809	NA	NA	NA	NA	-2142.365756	6108.729341	11743.54262	5914.346223	NA	NA	NA	NA
GF21	3	3	0.263548	1.26127	3.47318	4.51796	NA	NA	NA	NA	1336.231671	10068.17879	10133.18066	2005.480559	NA	NA	NA	NA	10100.67973	6753.482683	23675.63138	6031.847669	NA	NA	NA	NA	678.6381242	3355.840859	553.3186482	NA	NA	NA	NA	3355.840859	6544.527602	22681.12083	5773.11331	NA	NA	NA	NA	-994.51055	7223.165726	26036.96169	6326.431958	NA	NA	NA	NA
GF21	3	4	0.00941235	1.29891	3.46377	4.58385	NA	NA	NA	NA	1758.169545	12849.75138	11809.93624	2266.780785	NA	NA	NA	NA	12329.84381	7214.973261	31287.36458	6233.160133	NA	NA	NA	NA	1486.035755	2777.138033	602.5437998	NA	NA	NA	NA	2777.138033	6773.592558	30595.06908	6045.493263	NA	NA	NA	NA	-692.2955	8259.628313	33372.20712	6648.037063	NA	NA	NA	NA
GF21	4	0	0.00694902	0.111186	0.423899	0.535086	2.90475	3.04373	3.40509	3.46068	3651.634226	25.34199335	140.5241295	100.1023992	29.5320404	40.3807796	27.07751238	34.13279534	64.8172198	3179.155922	2631.109318	2480.038538	2752.74908	2680.152559	2689.50516	2653.087643	2312.651775	43.46558012	78.5975578	194.0541305	21.93337942	28.12808886	10.61447104	194.0541305	2662.764507	2617.479847	2446.976469	2655.72121	2669.090874	2673.094253	2648.576371	-97.02787	4975.416282	2660.945427	2525.574027	2849.77534	2691.024254	2701.222342	2659.190842
GF21	4	1	0.0972882	0.201526	0.430848	0.50034	3.00204	3.11322	3.34255	3.44678	296.3953587	201.2657085	145.9708846	194.4364187	266.030851	48.454118	92.60452941	3261.388621	230.2336349	7249.909202	6711.583539	5984.548922	5514.333271	5328.540983	5182.081539	5287.900812	155.2435636	1206.414468	81.03362396	465.0934836	58.20939384	69.63942207	1769.167763	465.0934836	7192.067074	6227.702596	5943.173599	5314.474339	5296.215355	5152.991988	5089.186394	-199.858932	7347.310638	7434.117063	6024.207223	5779.567822	5354.424749	5222.63141	6858.354157
GF21	4	2	0.00694902	0.0972882	0.396102	0.632374	2.99509	3.07848	3.28	3.41899	1568.812045	3662.809384	4042.169597	3962.357267	1997.014429	3328.852414	1024.15116	2105.834433	2979.685848	8476.106474	18367.05087	7608.925888	17471.71382	12313.08887	18276.36927	16445.96951	2026.789241	2882.133589	2493.209571	3441.41006	1403.898851	500.7817267	891.5720334	3441.41006	7919.458111	16717.05198	7189.36389	14771.60641	11600.82019	18129.16064	16005.04867	-2700.10741	9946.247352	19599.18557	9682.573461	18213.01647	13004.71905	18629.94237	16896.6207
GF21	4	3	0.034746	0.152882	0.257119	0.687967	2.77272	3.10628	3.38424	3.46068	36.99130309	2196.836535	1646.95737	4387.916847	5693.991297	6058.925348	5384.328327	1061.549529	5040.954072	8368.936001	13099.24332	8875.352142	32385.9546	9077.326788	24403.96545	9683.320586	864.1049523	1333.793485	3202.386364	2199.67069	4285.661465	3911.578566	2088.746573	2199.67069	8278.277883	12307.65642	8044.774018	30585.71696	7998.951894	21195.08689	9295.017979	-1800.23764	9142.382835	13641.44991	11247.16038	32785.38765	12284.61336	25106.66546	11383.76455
GF21	4	4	0.00694902	0.132034	0.264068	0.674069	2.76577	3.08543	3.3495	3.43984	555.2261684	6005.556054	4687.812399	4016.678379	5740.332669	7352.625816	6053.471217	1133.871012	4878.505524	9066.548779	23148.83396	9876.528592	36955.62005	10033.03044	27334.87246	9382.459327	2714.29214	4348.708506	4582.650028	1996.188666	5023.173854	4155.720411	2068.277656	1996.188666	8744.799893	20541.1853	8976.483422	35562.38816	8935.386825	23728.82536	8857.346693	-1393.23189	11459.09203	24889.89381	13559.13345	37558.57683	13958.56068	27884.54577	10925.62435
GF22	1	0	0.393893	0.492366	1.38478	1.48941	2.40644	2.59723	NA	NA	935.843824	7.855982316	28.56553001	17.62022133	8.23465704	589.0962681	NA	NA	15.56909767	2956.786708	2802.325499	2758.057871	2766.843523	2835.11574	NA	NA	569.0407909	24.79485588	20.36867035	44.25467499	170.5241288	NA	NA	34.52476544	2847.887924	2785.846451	2750.74611	2740.685343	2805.916866	NA	NA	NA	3416.928715	2810.641307	2771.11478	2784.940018	2976.440995	NA	NA
GF22	1	1	0.344656	0.418511	1.32323	1.76021	2.56646	2.79418	NA	NA	329.0904473	812.2960139	1551.194761	1318.115994	1580.363672	877.5652182	NA	NA	1315.49261	10866.24318	13777.25045	6476.413326	14078.42288	8747.181938	NA	NA	523.8867103	614.43555	1164.003248	1140.038626	724.5971319	NA	NA	877.237088	10743.46265	13421.83722	6319.81418	13394.61206	8254.175453	NA	NA	NA	11267.34936	14036.27277	7483.817428	14534.65068	8978.772585	NA	NA
GF22	1	2	0.387738	0.541602	1.36631	1.75405	2.50491	2.72648	NA	NA	1349.460758	6716.056899	3092.806916	2817.206472	5566.161331	466.9794934	NA	NA	4548.057905	5183.412297	22306.38239	6679.082638	22703.80257	7330.685019	NA	NA	1924.573001	469.8697579	2951.911409	1668.863891	631.8670955	NA	NA	1069.366824	4535.831508	22120.25281	5515.25716	21387.03868	7213.838717	NA	NA	NA	6460.404509	22590.12257	8467.168569	23055.90257	7845.705812	NA	NA
GF22	1	3	0.387738	0.510829	1.3417	1.64943	2.47414	2.71417	NA	NA	1217.902483	7989.545863	3176.256215	2728.427911	6959.538166	291.8402158	NA	NA	5213.442039	9086.628558	27989.7902	14111.97172	27949.08287	10907.08782	NA	NA	2942.663435	867.9394791	4590.89949	1308.950274	511.5771947	NA	NA	1088.444877	8382.041171	27806.13096	12103.65691	27119.23402	10655.82191	NA	NA	NA	11324.70461	28674.07044	16694.5564	28428.18429	11167.39911	NA	NA
GF22	1	4	0.406202	0.560066	1.37247	1.69866	2.49876	2.65262	NA	NA	1251.324523	8784.044942	4032.677202	3101.41765	7425.302766	569.070874	NA	NA	5835.86064	9151.125837	29900.46939	16121.63163	29468.4763	10872.94694	NA	NA	1888.076505	929.8237095	3791.911791	1202.125446	1154.75393	NA	NA	1065.974578	8562.820128	29667.45069	14370.33426	29023.41111	10701.06046	NA	NA	NA	10450.89663	30597.2744	18162.24605	30225.53655	11855.81439	NA	NA
GF22	2	0	0.469027	0.695453	3.50152	3.6956	NA	NA	NA	NA	3065.113861	50.27237226	57.50620212	3407.920958	NA	NA	NA	NA	53.88928719	2805.967306	2747.232409	2483.564133	NA	NA	NA	NA	1587.18656	32.95875497	560.2878135	NA	NA	NA	NA	32.95875497	2636.082861	2729.798888	2423.323419	NA	NA	NA	NA	-17.433521	4223.269422	2762.757643	2983.611232	NA	NA	NA	NA
GF22	2	1	0.469027	0.703539	3.55813	3.73604	NA	NA	NA	NA	3892.661111	409.5858099	222.9064196	3645.316596	NA	NA	NA	NA	316.2461148	4073.941578	4944.306277	3543.600392	NA	NA	NA	NA	1161.039665	266.4122791	874.0264989	NA	NA	NA	NA	266.4122791	3844.576087	4809.492199	3392.316576	NA	NA	NA	NA	-134.814078	5005.615752	5075.904478	4266.343075	NA	NA	NA	NA
GF22	2	2	0.46094	0.986572	3.12145	3.75221	NA	NA	NA	NA	4390.642399	5021.40742	4526.487078	4025.929459	NA	NA	NA	NA	4773.947249	3408.159125	13050.36567	3292.533879	NA	NA	NA	NA	506.9496965	1034.246684	110.1030145	NA	NA	NA	NA	1034.246684	3240.819885	12846.19271	3248.905058	NA	NA	NA	NA	-204.17296	3747.769581	13880.4394	3359.008073	NA	NA	NA	NA
GF22	2	3	0.38816	0.978485	3.08102	3.86542	NA	NA	NA	NA	3433.067285	6853.359963	7459.052046	1296.826876	NA	NA	NA	NA	7156.206005	8953.116101	20751.41179	8918.956113	NA	NA	NA	NA	5316.197058	939.2119366	4259.312966	NA	NA	NA	NA	939.2119366	6303.582489	20231.75015	6004.185431	NA	NA	NA	NA	-519.66164	11619.77955	21170.96208	10263.4984	NA	NA	NA	NA
GF22	2	4	0.493287	1.04318	3.10528	3.79264	NA	NA	NA	NA	1933.50498	7666.22841	8018.741883	1859.412789	NA	NA	NA	NA	7842.485147	10472.13445	24431.01963	11152.52592	NA	NA	NA	NA	6164.962311	1311.482693	6808.422095	NA	NA	NA	NA	1311.482693	7547.450212	24126.36745	6594.632479	NA	NA	NA	NA	-304.65218	13712.41252	25437.85015	13403.05457	NA	NA	NA	NA
GF22	3	0	0.119888	1.22654	4.02085	4.59262	NA	NA	NA	NA	2444.365515	22.40225769	8.3684468	846.8425358	NA	NA	NA	NA	15.38535225	2490.797744	2695.997551	2744.820028	NA	NA	NA	NA	327.2595057	46.1364801	134.4596601	NA	NA	NA	NA	46.1364801	2264.836898	2673.250578	2709.540163	NA	NA	NA	NA	-22.746973	2592.096403	2719.387059	2843.999823	NA	NA	NA	NA
GF22	3	1	0.165998	1.19888	3.94708	4.59262	NA	NA	NA	NA	2656.554533	264.9230255	373.6502464	1770.554759	NA	NA	NA	NA	319.286636	5494.109688	4674.72251	5730.200969	NA	NA	NA	NA	452.464586	364.4012736	734.8055086	NA	NA	NA	NA	364.4012736	5300.439693	4482.028405	5364.700246	NA	NA	NA	NA	-192.694105	5752.904279	4846.429678	6099.505754	NA	NA	NA	NA
GF22	3	2	0.230553	1.40176	3.7903	4.38052	NA	NA	NA	NA	2043.569091	4024.521229	3775.920123	2609.127482	NA	NA	NA	NA	3900.220676	5039.991926	6957.221803	4080.843866	NA	NA	NA	NA	466.5947159	6136.787179	949.966896	NA	NA	NA	NA	6136.787179	4715.684403	3966.4247	3726.671849	NA	NA	NA	NA	-2990.797103	5182.279119	10103.21188	4676.638746	NA	NA	NA	NA
GF22	3	3	0.25822	1.46632	3.7073	4.34363	NA	NA	NA	NA	2568.313399	6568.163449	7447.144347	3752.451998	NA	NA	NA	NA	7007.653898	7025.706139	18636.56327	6713.408391	NA	NA	NA	NA	979.0590641	2585.408752	271.9142937	NA	NA	NA	NA	2585.408752	6657.619431	17673.72964	6563.685154	NA	NA	NA	NA	-962.83363	7636.678495	20259.13839	6835.599447	NA	NA	NA	NA
GF22	3	4	0.239775	1.52165	3.71652	4.4174	NA	NA	NA	NA	3246.70444	9919.938912	9173.377255	3525.00551	NA	NA	NA	NA	9546.658084	7387.758899	24563.68238	7099.042714	NA	NA	NA	NA	1282.883761	3316.781697	835.1204403	NA	NA	NA	NA	3316.781697	6772.543227	22862.95304	6617.243165	NA	NA	NA	NA	-1700.72934	8055.426987	26179.73474	7452.363606	NA	NA	NA	NA
GF22	4	0	0.0602132	0.18064	0.59353	0.756966	3.34613	3.39774	3.78483	3.89665	3177.323424	3.273303622	34.88551775	23.92490266	16.17578829	16.12073287	14.37095491	1314.63147	20.05034548	2963.654911	2610.627485	2529.679556	2733.224398	2484.591853	2454.778157	2541.840518	1428.509251	65.87709529	6.464958095	329.3264051	5.144131601	55.21146632	720.1038955	329.3264051	2732.377042	2577.32869	2527.266243	2546.552889	2481.482586	2433.725242	2437.665631	-186.671509	4160.886292	2643.205786	2533.731201	2875.879294	2486.626718	2488.936708	3157.769527
GF22	4	1	0.111824	0.240853	0.473104	0.653743	3.38914	3.6472	3.95686	4.20632	894.5212457	1312.990718	1723.4917	1365.035801	1317.52248	2222.903384	1889.666095	3152.641436	1341.279141	7513.662503	9852.437741	6344.172535	6137.386494	6145.802633	9947.274145	6697.655171	653.2180126	582.8331002	899.3702447	1196.064046	585.4573751	792.3362523	678.4491109	1196.064046	7244.522748	9452.780773	6107.53532	5830.39385	5958.776145	9536.749773	6579.657376	-306.992644	7897.740761	10035.61387	7006.905565	7026.457896	6544.23352	10329.08603	7258.106487
GF22	4	2	0.111824	0.240853	0.404289	0.877392	3.08808	3.6472	3.81923	4.27514	2698.601474	2068.614944	4542.027051	5731.795853	5716.66247	5179.500787	4907.209596	5947.478124	5724.229162	11112.41188	14818.46764	4073.580192	19989.02947	4593.294475	16220.8606	5406.57304	1556.92802	2221.34082	988.1952102	2304.21351	649.7100483	3011.074044	841.5573743	2304.21351	10085.54388	13497.26198	3974.348099	18804.04528	4554.557438	13945.76073	5320.810397	-1184.98419	11642.4719	15718.6028	4962.543309	21108.25879	5204.267487	16956.83477	6162.367772
GF22	4	3	0.0430095	0.258057	0.430095	0.920401	3.10528	3.6472	3.83644	4.27514	966.5833934	2631.554911	5077.239044	6245.438604	6997.808738	5319.380477	4986.162065	7019.58881	6621.623671	12368.41135	19966.35387	7270.783744	27815.82156	7374.927573	19733.95487	8265.199897	3122.45632	2548.869495	2979.483613	1792.766479	1075.686977	3072.606849	686.4546513	1792.766479	11410.04984	18199.90668	6962.304145	27240.03069	7248.909046	17589.85742	7925.489091	-575.79087	14532.50616	20748.77618	9941.787758	29032.79717	8324.596023	20662.46427	8611.943742
GF22	4	4	0.0516113	0.172038	0.421493	1.00642	3.01926	3.73322	3.86224	4.21492	273.2087675	3321.792889	6778.191499	8729.252933	8624.127728	4673.73015	4298.359948	498.3078691	8676.690331	7852.204578	17588.66994	6817.360949	31664.21756	7270.530658	16978.85718	7713.684786	1281.596223	5903.608372	910.3025996	2481.176844	579.43681	3101.202871	1183.001366	2481.176844	7712.925638	15298.41257	6634.499698	30057.92816	7077.836729	15182.93471	7316.864929	-1606.2894	8994.521861	21202.02095	7544.802298	32539.105	7657.273539	18284.13758	8499.866296
[truncated: 32 more columns]
